# Supplementary material for: Dissipation and Residue of Metalaxyl-M and Azoxystrobin in Scallions and Cumulative Risk Assessment of Dietary Exposure to Hepatotoxicity
Source: Molecules. 2022 Sep 8;27(18):5822. doi: 10.3390/molecules27185822 (PMC9506456; doi:10.3390/molecules27185822)
Supplement: Supplementary file 1 [file molecules-27-05822-s001.zip]

Archive with 1 entries (1 files):
- molecules-1896919-supplementary.pdf
